# Supplementary material for: New Insights into the Evolutionary and Genomic Landscape of Molluscum Contagiosum Virus (MCV) based on Nine MCV1 and Six MCV2 Complete Genome Sequences
Source: Viruses. 2018 Oct 26;10(11):586. doi: 10.3390/v10110586 (PMC6266040; doi:10.3390/v10110586)
Supplement: Supplementary file 1 [file viruses-10-00586-s001.zip]

Archive with 4 entries (3 files):
- Supplementary Tables/
- Supplementary Tables/2018-10-24-Supplementary Table S1A.xlsx
- Supplementary Tables/2018-10-24-Supplementary Table S1B.xlsx
- Supplementary Tables/2018-10-24-Supplementary Table S2.xlsx
