# Supplementary material for: New Insights into the Evolutionary and Genomic Landscape of Molluscum Contagiosum Virus (MCV) based on Nine MCV1 and Six MCV2 Complete Genome Sequences
Source: Viruses. 2018 Oct 26;10(11):586. doi: 10.3390/v10110586 (PMC6266040; doi:10.3390/v10110586)
Supplement: Supplementary file 1 [file viruses-10-00586-s001.zip › Supplementary Tables/2018-10-24-Supplementary Table S1A.xlsx]

## Sheet: gene_summaries
Data Supplement 1A: Nucleotide p-distance summary of MCV genes with corresponding values of silhouette coefficients.
Gene	Intragenotype p-distance (min)	Intragentype p-distance (max)	Intragenotype p-distance (mean)	Intergenotype p-distance (min)	Intergentype p-distance (max)	Intergenotype p-distance (mean)	Silhouette coefficient (min)	Silhouette coefficient (max)	Silhouette coefficient (mean)
MC002L	0	0.00295639	0.000927495	0.0614815	0.0622222	0.0619753	0.97781	1	0.990973
MC003L	0	0.00149813	0.000705002	0.0848348	0.0863363	0.085669	0.987378	1	0.993779
MC004.1L	0	0	0	0.0396825	0.0396825	0.0396825	1	1	1
MC004L	0	0.00453515	0.00124494	0.0612245	0.0657596	0.0642479	0.949765	1	0.983925
MC005L	0	0.00784314	0.00307574	0.0683761	0.0769231	0.0721747	0.929288	1	0.961376
MC006L	0	0.0303506	0.00592129	0.0585466	0.0770059	0.0653786	0.609174	0.994868	0.922648
MC007L	0	0	0	0.0246914	0.0246914	0.0246914	1	1	1
MC008L	0	0.00189394	0.000742722	0.0416667	0.0435606	0.0425084	0.97204	1	0.984968
MC009L	0	0.00362319	0.000994599	0.048913	0.0525362	0.0513285	0.949765	1	0.983925
MC010R	0	0	0	0.126126	0.292237	0.273781	0.543536	1	0.944925
MC011L	0	0.00228311	0.000967235	0.121212	0.124396	0.122318	0.986695	0.996859	0.993035
MC012L	0	0	0	0.142857	0.142857	0.142857	1	1	1
MC013L	0	0.00884956	0.00312337	0.0530974	0.0545723	0.053589	0.912156	1	0.960318
MC014.1L	0	0	0	0.0714286	0.0714286	0.0714286	1	1	1
MC014R	0	0.00453515	0.000711395	0.0298507	0.0348259	0.0304035	0.884115	1	0.977236
MC015L	0	0.0042735	0.00167588	0.0519481	0.0562771	0.0541126	0.954886	1	0.973655
MC016L	0	0	0	0.0438185	0.0438185	0.0438185	1	1	1
MC017L	0	0.00300978	0.00100326	0.0331076	0.0338601	0.0335256	0.959364	1	0.979862
MC018L	0	0.00441176	0.00182099	0.0601852	0.0612969	0.0607454	0.968106	0.998231	0.983114
MC019L	0	0.00201106	0.000788651	0.0527903	0.0537959	0.0534607	0.982464	1	0.990092
MC020L	0	0.00239808	0.000376169	0.0808824	0.0808824	0.0808823	0.976668	1	0.99691
MC021L	0	0.00257732	0.000404285	0.0515464	0.0524055	0.0516418	0.959112	1	0.994592
MC022L	0	0	0	0.0418354	0.0418354	0.0418354	1	1	1
MC023L	0	0.00160256	0.000251382	0.0400641	0.0416667	0.0402422	0.959925	1	0.994662
MC024.1R	0	0.00634921	0.00286337	0.397004	0.404494	0.403246	0.985959	1	0.994984
MC024L	0	0	0	0.0736434	0.0736434	0.0736434	1	1	1
MC025L	0	0	0	0.0157658	0.0157658	0.0157658	1	1	1
MC026L	0	0	0	0.0120482	0.0120482	0.0120482	1	1	1
MC027L	0	0.00062422	0.000281511	0.0418227	0.0424469	0.0423776	0.987087	1	0.995585
MC028L	0	0.00378788	0.00090703	0.0666667	0.0705128	0.0674501	0.96717	0.993948	0.987437
MC029L	0	0	0	0.0246377	0.0246377	0.0246377	1	1	1
MC030R	0	0	0	0.0217391	0.0217391	0.0217391	1	1	1
MC031L	0	0	0	0.022695	0.022695	0.022695	1	1	1
MC032L	0	0.00178253	0.000384467	0.0392157	0.040107	0.0394633	0.97977	1	0.993126
MC033L	0	0.00518135	0.00118499	0.0650547	0.0687285	0.065815	0.956102	0.99823	0.986706
MC034L	0	0.0135135	0.00254909	0.139439	0.143921	0.142761	0.925312	0.995651	0.986912
MC035R	0	0.18427	0.0432968	0.00280899	0.185041	0.148931	-0.852969	0.872986	0.686571
MC036R	0	0.00414277	0.00103562	0.0674974	0.0727513	0.0697033	0.95151	0.991508	0.986366
MC037R	0	0.00176991	0.000370177	0.039528	0.040708	0.0397902	0.972205	1	0.993128
MC038R	0	0.00241546	0.000663067	0.0386473	0.0398551	0.0397209	0.96025	1	0.98883
MC039L	0	0.00099602	0.000338517	0.0345285	0.0355246	0.0349958	0.986723	0.996176	0.991853
MC040.1L	0	0.00934579	0.00146601	0.466019	0.472492	0.466739	0.982081	1	0.997615
MC040R	0	0	0	0.0231023	0.0231023	0.0231023	1	1	1
MC041L	0	0	0	0.0610687	0.0610687	0.0610687	1	1	1
MC042L	0	0.00212857	0.000458215	0.0457265	0.0478633	0.0473647	0.964888	0.998202	0.991922
MC043.1L	0	0	0	0.105691	0.105691	0.105691	1	1	1
MC043L	0	0.00172712	0.000440246	0.0431779	0.0436097	0.0434657	0.975547	1	0.993489
MC044L	0	0.00107527	0.00016867	0.0419355	0.0430108	0.0428913	0.974359	1	0.996618
MC045L	0	0	0	0.0277778	0.0277778	0.0277778	1	1	1
MC046L	0	0	0	0.0439815	0.0439815	0.0439815	1	1	1
MC047L	0	0.00406504	0.00143472	0.0650407	0.0691057	0.0663957	0.953788	1	0.981383
MC048L	0	0.00082102	0.000128787	0.0610561	0.0618812	0.0611478	0.986516	1	0.998203
MC049L	0	0.002589	0.000837618	0.0584795	0.0597791	0.0592737	0.9792	1	0.991152
MC050R	0	0.00243665	0.000687995	0.0482456	0.0487329	0.0485163	0.971032	1	0.990917
MC051L	0	0.00555556	0.00196079	0.1	0.105556	0.104012	0.960724	1	0.986004
MC053L	0	0.0676692	0.0125805	0.0250627	0.0776942	0.0687831	-0.657482	1	0.809
MC054L	0	0.133333	0.0479772	0.0241135	0.144258	0.102732	-0.790463	0.997095	0.495254
MC056L	0	0.0224845	0.00809003	0.0236088	0.0427206	0.0358504	0.311965	1	0.775322
MC057L	0	0.00925926	0.00217865	0.037037	0.0432099	0.0390947	0.837332	1	0.956549
MC058R	0	0.00542005	0.000850204	0.0379404	0.0389785	0.0380557	0.880903	1	0.984539
MC059L	0	0.0026455	0.00041498	0.0343915	0.0343915	0.0343915	0.937916	1	0.991869
MC060R	0	0.00076278	0.000299129	0.0488177	0.0495805	0.0491567	0.990286	1	0.994805
MC061R	0	0	0	0.0529101	0.0529101	0.0529101	1	1	1
MC062R	0	0.0017094	0.000268141	0.034188	0.0358974	0.0357075	0.95	1	0.993473
MC063L	0	0.00803213	0.0022049	0.181373	0.186275	0.184096	0.976107	1	0.990401
MC064R	0	0.00724638	0.000683458	0.265537	0.273224	0.271943	0.976834	1	0.99505
MC065L	0	0.00082919	0.000325173	0.0447761	0.0447761	0.0447761	0.990979	1	0.995192
MC066L	0	0.00226757	0.000355697	0.0521542	0.0544218	0.0541698	0.956522	1	0.994309
MC067R	0	0.00128205	0.000326797	0.0217949	0.024359	0.022151	0.94123	0.992673	0.984409
MC068R	0	0.00194932	0.000535107	0.0350877	0.0360624	0.0356292	0.97003	1	0.988645
MC069R	0	0	0	0.0301783	0.0301783	0.0301783	1	1	1
MC070R	0	0.00358423	0.000983906	0.0537634	0.0573477	0.0545599	0.942052	1	0.984496
MC071R	0	0	0	0.0366667	0.0366667	0.0366667	1	1	1
MC072L	0	0	0	0.0215054	0.0215054	0.0215054	1	1	1
MC073R	0	0.00262467	0.000411714	0.023622	0.0262467	0.0249344	0.941246	1	0.986159
MC074R	0	0	0	0.0776256	0.0776256	0.0776256	1	1	1
MC075R	0	0	0	0.0522088	0.0522088	0.0522088	1	1	1
MC076R	0	0.00388727	0.000705044	0.0291545	0.0310982	0.0295324	0.918674	0.99328	0.98097
MC077R	0	0	0	0.0338681	0.0338681	0.0338681	1	1	1
MC078L	0	0.00248756	0.000390205	0.0298507	0.0323383	0.0301271	0.916493	1	0.988877
MC079R	0	0.00155159	0.000304234	0.0258598	0.0266356	0.025946	0.955509	1	0.992023
MC080R	0	0.00084388	0.000132373	0.0894515	0.0902954	0.0895452	0.990561	1	0.998742
MC081R	0	0.00600601	0.000942119	0.0450451	0.0480481	0.0453787	0.88442	1	0.984826
MC082L	0	0	0	0.0197239	0.0197239	0.0197239	1	1	1
MC083R	0	0.0017452	0.000684392	0.0244328	0.026178	0.0252085	0.956489	1	0.976492
MC084L	0	0.00111857	0.000175462	0.033557	0.0346756	0.0336813	0.966611	1	0.995552
MC085L	0	0	0	0.0193847	0.0193847	0.0193847	1	1	1
MC086R	0	0.00151515	0.000148544	0.0590909	0.0606061	0.0593434	0.974584	1	0.996596
MC087R	0	0	0	0.0330237	0.0330237	0.0330237	1	1	1
MC088R	0	0.004662	0.00127976	0.0606061	0.0652681	0.0621601	0.948725	1	0.982964
MC089L	0	0.00584795	0.00160532	0.0438597	0.0467836	0.0454841	0.928017	1	0.972905
MC090R	0	0.00245614	0.00101882	0.0449679	0.0463954	0.0456023	0.975529	0.996818	0.983943
MC091L	0	0.00196078	0.000768933	0.0633947	0.0654397	0.0643036	0.980559	1	0.989573
MC092R	0	0.00373134	0.00117062	0.0559702	0.0597015	0.0574903	0.96059	1	0.982979
MC093R	0	0	0	0.0324484	0.0324484	0.0324484	1	1	1
MC094R	0	0.00126422	0.000644715	0.0283059	0.0295733	0.0289161	0.975072	0.994041	0.983145
MC095R	0	0.0015748	0.000699911	0.0346457	0.0356955	0.0347623	0.970149	1	0.98698
MC096L	0	0.0015949	0.00025018	0.0637959	0.0653907	0.0652135	0.975	1	0.996702
MC097R	0	0	0	0.0310559	0.0310559	0.0310559	1	1	1
MC098R	0	0.00471698	0.0018498	0.0267296	0.0314465	0.0290007	0.906991	1	0.944697
MC099R	0	0	0	0.0305677	0.0305677	0.0305677	1	1	1
MC100L	0	0.00368034	0.00142265	0.0262881	0.0273396	0.0269891	0.94012	1	0.965094
MC101L	0	0.00112994	0.000443114	0.0361582	0.0372881	0.0366604	0.980678	1	0.989639
MC102L	0	0.00243754	0.00101564	0.0268129	0.0274223	0.0269145	0.954715	0.995333	0.972822
MC103L	0	0.00591716	0.00185636	0.0394477	0.0414201	0.0396669	0.92515	1	0.968731
MC104L	0	0.00148148	0.000718573	0.0133333	0.0162963	0.0152263	0.890983	0.980092	0.952752
MC105L	0	0	0	0.00952381	0.00952381	0.00952381	1	1	1
MC106L	0	0.00098765	0.000154927	0.0222222	0.0227161	0.022332	0.9785	1	0.994541
MC107L	0	0.141994	0.0249691	0.0622336	0.184184	0.0820152	0.0574931	0.997845	0.766368
MC108R	0	0.00606061	0.00237671	0.0242424	0.0262626	0.0253648	0.867645	1	0.931433
MC109L	0	0.0021692	0.000850667	0.0579383	0.0601956	0.0589416	0.976547	1	0.987406
MC110L	0	0.0018859	0.000868994	0.0301744	0.0320604	0.0311698	0.961203	1	0.979491
MC111R	0	0.0045977	0.00108181	0.0541177	0.0564706	0.0547277	0.946275	1	0.986516
MC112L	0	0.00589971	0.00146318	0.0598958	0.0707965	0.0665304	0.915264	1	0.96241
MC113L	0	0.00187477	0.000661681	0.031871	0.0329959	0.0324543	0.972906	1	0.98649
MC114R	0	0.00219298	0.000343997	0.0339912	0.039657	0.0348644	0.905222	1	0.979482
MC115L	0	0	0	0.0355805	0.0355805	0.0355805	1	1	1
MC116R	0	0.00497512	0.00195103	0.039801	0.0447761	0.0420122	0.925476	1	0.959293
MC117L	0	0.00490196	0.00192234	0.0245098	0.0294118	0.0266884	0.884602	1	0.935894
MC118L	0	0	0	0.0177305	0.0177305	0.0177305	1	1	1
MC119L	0	0	0	0.0188679	0.0188679	0.0188679	1	1	1
MC120L	0	0.00347222	0.00136165	0.0416667	0.0451389	0.0432099	0.949472	1	0.972637
MC121L	0	0.00457875	0.00114918	0.0494506	0.0531136	0.0511803	0.95536	1	0.982702
MC122L	0	0	0	0.0409683	0.0409683	0.0409683	1	1	1
MC123R	0	0.00428571	0.000487322	0.0548842	0.0567164	0.0557991	0.954446	0.991703	0.986042
MC124L	0	0.0042735	0.000670353	0.034188	0.0384615	0.0379867	0.875	1	0.98416
MC125L	0	0	0	0.0730994	0.0730994	0.0730994	1	1	1
MC126R	0	0.00210084	0.000659087	0.0476191	0.0483193	0.0476969	0.978383	1	0.990988
MC127R	0	0.00472813	0.00134427	0.137179	0.138462	0.138177	0.978973	1	0.993977
MC128R	0	0.00174064	0.000273042	0.0304613	0.0313316	0.0306547	0.97235	1	0.99298
MC129R	0	0.00228898	0.000527364	0.0266094	0.0277539	0.026832	0.955617	1	0.986969
MC130L	0	0.00221729	0.000898511	0.209904	0.211382	0.210315	0.993477	1	0.997269
MC131L	0	0.00259909	0.000815403	0.256713	0.257367	0.256931	0.995699	1	0.998225
MC132L	0	0.00436681	0.00125581	0.218341	0.221252	0.219634	0.988419	0.997334	0.995265
MC133L	0	0.002442	0.00101938	0.287356	0.289171	0.288672	0.995006	1	0.997813
MC134L	0	0.00472813	0.00129792	0.0638298	0.0685579	0.0672445	0.944702	1	0.983895
MC135L	0	0	0	0.060506	0.060506	0.060506	1	1	1
MC136L	0	0	0	0.0252525	0.0252525	0.0252525	1	1	1
MC137L	0	0	0	0.0357143	0.0357143	0.0357143	1	1	1
MC138R	0	0	0	0.0626781	0.0626781	0.0626781	1	1	1
MC139R	0	0	0	0.0797721	0.0797721	0.0797721	1	1	1
MC140L	0	0	0	0.0334672	0.0334672	0.0334672	1	1	1
MC141R	0	0.00184672	0.000651784	0.0460094	0.0492108	0.0477048	0.972923	0.991222	0.985381
MC142R	0	0	0	0.0382514	0.0382514	0.0382514	1	1	1
MC143R	0	0.00419287	0.00115099	0.048218	0.0524109	0.0510133	0.941028	1	0.981228
MC145R	0	0.00144928	0.000480166	0.0334789	0.0363901	0.0355006	0.957553	0.994883	0.984492
MC146R	0	0.00332502	0.000914713	0.0666667	0.0708333	0.0674537	0.96315	0.992633	0.987755
MC148R	0	0.0961538	0.0111865	0	0.099359	0.0773979	-0.980558	0.973753	0.778362
MC149.1R	0	0.0714286	0.0280112	0.28	0.329317	0.301919	0.865261	1	0.925475
MC149R	0	0.0108225	0.00140056	0.004329	0.0162338	0.0142296	-0.52232	0.980351	0.831597
MC151L	0	0	0	0.08	0.08	0.08	1	1	1
MC152R	0	0.00376648	0.000812378	0.039548	0.0414313	0.0408035	0.936052	1	0.985458
MC153.1R	0	0	0	0.0960452	0.0960452	0.0960452	1	1	1
MC153R	0	0.00154679	0.000245517	0.0514648	0.0522565	0.0516407	0.985258	1	0.996227
MC154R	0	0.0023753	0.000372596	0.0319249	0.0338028	0.0322379	0.948716	1	0.99004
MC155R	0	0.00496032	0.00101151	0.0664523	0.0685959	0.0678814	0.948654	1	0.989226
MC157R	0	0.00663717	0.00121464	0.087444	0.0896861	0.0885235	0.951779	1	0.990559
MC158R	0	0.003663	0.000574588	0.0651769	0.0689013	0.0670391	0.97006	1	0.992833
MC159.1R	0	0.0116959	0.0036693	0.132743	0.138643	0.137988	0.936114	1	0.983305
MC159L	0	0.00138313	0.000216962	0.0345782	0.0359613	0.0358076	0.96	1	0.994756
MC160L	0	0.00898473	0.00206649	0.0964661	0.115665	0.111559	0.867448	0.987155	0.972376
MC161R	0	0.0069735	0.00259797	0.0553221	0.0581233	0.0568783	0.932696	1	0.972053
MC162R	0	0.00689223	0.00248169	0.0457143	0.0514286	0.0491711	0.905727	1	0.963944
MC163R	0	0.00537634	0.001771	0.0435484	0.0451613	0.0446237	0.929137	1	0.976636
