# Supplementary material for: New Insights into the Evolutionary and Genomic Landscape of Molluscum Contagiosum Virus (MCV) based on Nine MCV1 and Six MCV2 Complete Genome Sequences
Source: Viruses. 2018 Oct 26;10(11):586. doi: 10.3390/v10110586 (PMC6266040; doi:10.3390/v10110586)
Supplement: Supplementary file 1 [file viruses-10-00586-s001.zip › Supplementary Tables/2018-10-24-Supplementary Table S1B.xlsx]

## Sheet: protein_summaries
Data Supplement 1B: Amino acid p-distance summary of MCV genes with corresponding values of silhouette coefficients.
Gene	Intragenotype p-distance (min)	Intragentype p-distance (max)	Intragenotype p-distance (mean)	Intergenotype p-distance (min)	Intergentype p-distance (max)	Intergenotype p-distance (mean)	Silhouette coefficient (min)	Silhouette coefficient (max)	Silhouette coefficient (mean)
MC002L	0	0.00665188	0.00156515	0.0755556	0.08	0.0780247	0.956653	1	0.985543
MC003L	0	0.00224719	0.000881251	0.108108	0.11036	0.109359	0.986997	1	0.993099
MC004.1L	0	0	0	0.0238095	0.0238095	0.0238095	1	1	1
MC004L	0	0.0136054	0.00373483	0.0408163	0.0544218	0.0498866	0.773942	1	0.934647
MC005L	0	0.0235294	0.00922722	0.115385	0.128205	0.121083	0.893754	1	0.942149
MC006L	0	0.00956938	0.00354914	0.0760286	0.105345	0.0919223	0.877729	0.986847	0.937198
MC007L	0	0	0	0.037037	0.037037	0.037037	1	1	1
MC008L	0	0	0	0.0227273	0.0227273	0.0227273	1	1	1
MC009L	0	0.00543478	0.00213129	0.0543478	0.0597826	0.0567633	0.939766	1	0.967271
MC010R	0	0	0	0.135135	0.410959	0.380312	0.444436	1	0.933783
MC011L	0	0.00362319	0.000355215	0.185714	0.192029	0.187443	0.973967	0.998508	0.99366
MC012L	0	0	0	0.238095	0.238095	0.238095	1	1	1
MC013L	0	0.0132743	0.00520562	0.0663717	0.0663717	0.0663717	0.896785	1	0.94532
MC014.1L	0	0	0	0.107143	0.107143	0.107143	1	1	1
MC014R	0	0.00680272	0.00106709	0.0447761	0.0447761	0.0447761	0.872375	1	0.983572
MC015L	0	0	0	0.0649351	0.0649351	0.0649351	1	1	1
MC016L	0	0	0	0.0375587	0.0375587	0.0375587	1	1	1
MC017L	0	0.00225734	0.000885231	0.0225734	0.0248307	0.0238274	0.9375	1	0.967466
MC018L	0	0.00735294	0.00259132	0.0756173	0.0792683	0.0777343	0.961459	0.993547	0.975482
MC019L	0	0.00301659	0.00118298	0.025641	0.0286576	0.0269817	0.929645	1	0.961631
MC020L	0	0.00719424	0.00112851	0.179856	0.179856	0.179856	0.968347	1	0.995819
MC021L	0	0.00257732	0.000404285	0.0463918	0.0489691	0.0466781	0.944324	1	0.992585
MC022L	0	0	0	0.0404858	0.0404858	0.0404858	1	1	1
MC023L	0	0.00480769	0.000754147	0.0721154	0.0769231	0.0726496	0.933185	1	0.991101
MC024.1R	0	0.0190476	0.0085901	0.488636	0.511364	0.507576	0.965609	1	0.987898
MC024L	0	0	0	0.104651	0.104651	0.104651	1	1	1
MC025L	0	0	0	0	0	0	nan	nan	nan
MC026L	0	0	0	0.0120482	0.0120482	0.0120482	1	1	1
MC027L	0	0.00187266	0.000293751	0.0243446	0.0262172	0.0260092	0.923077	1	0.990067
MC028L	0	0.00378788	0.000594177	0.0807692	0.0807692	0.0807692	0.962752	1	0.995088
MC029L	0	0	0	0.026087	0.026087	0.026087	1	1	1
MC030R	0	0	0	0.0108696	0.0108696	0.0108696	1	1	1
MC031L	0	0	0	0.00851064	0.00851064	0.00851064	1	1	1
MC032L	0	0.0026738	0.000733984	0.0307487	0.0334225	0.0314914	0.936014	1	0.980635
MC033L	0	0.00690846	0.00162552	0.0621762	0.0687285	0.0636718	0.936034	1	0.979236
MC034L	0	0.0135135	0.00257833	0.131783	0.142119	0.141066	0.906738	0.995236	0.984848
MC035R	0	0.214804	0.0527641	0.00374532	0.218826	0.184235	-0.861828	0.871121	0.6902
MC036R	0	0.00478011	0.00107152	0.07892	0.0873016	0.0816558	0.933306	0.991343	0.984454
MC037R	0	0.00353982	0.000555266	0.0176991	0.0212389	0.0180924	0.80132	1	0.973421
MC038R	0	0.00362319	0.00142086	0.0253623	0.0253623	0.0253623	0.927562	1	0.961551
MC039L	0	0	0	0.0139442	0.0139442	0.0139442	1	1	1
MC040.1L	0	0.0280374	0.00439802	0.641509	0.641509	0.641509	0.965347	1	0.995426
MC040R	0	0	0	0.019802	0.019802	0.019802	1	1	1
MC041L	0	0	0	0.0610687	0.0610687	0.0610687	1	1	1
MC042L	0	0.00510856	0.00117431	0.0383632	0.0434783	0.0421284	0.907663	0.99388	0.976311
MC043.1L	0	0	0	0.097561	0.097561	0.097561	1	1	1
MC043L	0	0	0	0.0297927	0.0297927	0.0297927	1	1	1
MC044L	0	0	0	0.0129032	0.0129032	0.0129032	1	1	1
MC045L	0	0	0	0.0694444	0.0694444	0.0694444	1	1	1
MC046L	0	0	0	0.0277778	0.0277778	0.0277778	1	1	1
MC047L	0	0.0121951	0.00430416	0.0365854	0.0487805	0.0406504	0.775895	1	0.905179
MC048L	0	0	0	0.0445545	0.0445545	0.0445545	1	1	1
MC049L	0	0.0038835	0.000609176	0.0584795	0.0623782	0.0604288	0.964824	1	0.991602
MC050R	0	0.00146199	0.000573329	0.0277778	0.0292398	0.02859	0.967105	1	0.982675
MC051L	0	0.0166667	0.00457516	0.125	0.133333	0.128704	0.927768	1	0.972948
MC053L	0	0.12782	0.0255049	0.0601504	0.150376	0.13868	-0.564431	1	0.815913
MC054L	0	0.225532	0.0824006	0.0468085	0.243697	0.177601	-0.760516	1	0.502508
MC056L	0	0.0118044	0.0038356	0.00505902	0.0134907	0.0097433	-0.399067	1	0.583306
MC057L	0	0.00925926	0.00145243	0.0185185	0.0277778	0.0195473	0.540361	1	0.936024
MC058R	0	0.00813008	0.00127531	0.0243902	0.0322581	0.0252644	0.679366	1	0.95667
MC059L	0	0	0	0.0238095	0.0238095	0.0238095	1	1	1
MC060R	0	0.00228833	0.000897384	0.0228833	0.0251716	0.0239003	0.939766	1	0.967271
MC061R	0	0	0	0.015873	0.015873	0.015873	1	1	1
MC062R	0	0	0	0.0153846	0.0153846	0.0153846	1	1	1
MC063L	0	0.0240964	0.00661469	0.25	0.264706	0.25817	0.948209	1	0.979248
MC064R	0	0.0108696	0.000602688	0.435484	0.435484	0.435484	0.988438	1	0.997459
MC065L	0	0	0	0.0199005	0.0199005	0.0199005	1	1	1
MC066L	0	0.00680272	0.00106709	0.0340136	0.0408163	0.0400605	0.8	1	0.975344
MC067R	0	0.00384615	0.000603318	0.0115385	0.0153846	0.0119658	0.677251	1	0.956261
MC068R	0	0	0	0.0438597	0.0438597	0.0438597	1	1	1
MC069R	0	0	0	0.0205761	0.0205761	0.0205761	1	1	1
MC070R	0	0	0	0.0430108	0.0430108	0.0430107	1	1	1
MC071R	0	0	0	0.02	0.02	0.02	1	1	1
MC072L	0	0	0	0.0129032	0.0129032	0.0129032	1	1	1
MC073R	0	0	0	0.019685	0.019685	0.019685	1	1	1
MC074R	0	0	0	0.0890411	0.0890411	0.0890411	1	1	1
MC075R	0	0	0	0.0481928	0.0481928	0.0481928	1	1	1
MC076R	0	0	0	0.0204082	0.0204082	0.0204082	1	1	1
MC077R	0	0	0	0.0106952	0.0106952	0.0106952	1	1	1
MC078L	0	0.00746269	0.00117062	0.0223881	0.0298507	0.0232172	0.677251	1	0.956261
MC079R	0	0	0	0.00620636	0.00620636	0.00620636	1	1	1
MC080R	0	0	0	0.0987342	0.0987342	0.0987342	1	1	1
MC081R	0	0.00900901	0.00141318	0.0450451	0.054054	0.046046	0.80132	1	0.973421
MC082L	0	0	0	0.00591716	0.00591716	0.00591716	1	1	1
MC083R	0	0.0052356	0.00205318	0.0157068	0.0209424	0.0180337	0.819578	1	0.896332
MC084L	0	0	0	0.0268456	0.0268456	0.0268456	1	1	1
MC085L	0	0	0	0.00252845	0.00252845	0.00252845	1	1	1
MC086R	0	0	0	0.0772727	0.0772727	0.0772727	1	1	1
MC087R	0	0	0	0.00619195	0.00619195	0.00619195	1	1	1
MC088R	0	0.00699301	0.00274236	0.0629371	0.0699301	0.0668221	0.930556	1	0.963952
MC089L	0	0.00877193	0.00137599	0.0350877	0.0438597	0.0360624	0.753568	1	0.966905
MC090R	0	0	0	0.0321199	0.0321199	0.0321199	1	1	1
MC091L	0	0.00588235	0.0023068	0.0613497	0.0674847	0.0640763	0.941309	1	0.968109
MC092R	0	0.00373134	0.00146327	0.0335821	0.0373134	0.0356551	0.930556	1	0.963952
MC093R	0	0	0	0.0176991	0.0176991	0.0176991	1	1	1
MC094R	0	0	0	0.0126743	0.0126743	0.0126743	1	1	1
MC095R	0	0	0	0.00944882	0.00944882	0.00944882	1	1	1
MC096L	0	0	0	0.119617	0.119617	0.119617	1	1	1
MC097R	0	0	0	0.00621118	0.00621118	0.00621118	1	1	1
MC098R	0	0.00943396	0.00369959	0.0188679	0.0283019	0.0230608	0.75	1	0.85044
MC099R	0	0	0	0.0174673	0.0174673	0.0174672	1	1	1
MC100L	0	0.00157729	0.000618545	0.00473186	0.00630915	0.00560813	0.791666	1	0.897859
MC101L	0	0	0	0.0169491	0.0169491	0.0169491	1	1	1
MC102L	0	0.00182815	0.00017923	0.0109689	0.0127971	0.0112736	0.843827	1	0.978477
MC103L	0	0	0	0.0473373	0.0473373	0.0473373	1	1	1
MC104L	0	0	0	0	0	0	nan	nan	nan
MC105L	0	0	0	0.0142857	0.0142857	0.0142857	1	1	1
MC106L	0	0.00296296	0.000464778	0.00740741	0.00888889	0.00773663	0.808018	1	0.951069
MC107L	0	0.196319	0.0340263	0.0767263	0.250746	0.109033	0.0461899	0.995156	0.750012
MC108R	0	0	0	0	0	0	nan	nan	nan
MC109L	0	0.0021692	0.000850667	0.0808989	0.0831461	0.0818976	0.983165	1	0.990978
MC110L	0	0.00141443	0.000554678	0.00990099	0.0113154	0.0105296	0.915468	1	0.953649
MC111R	0	0.0091954	0.00252423	0.0752941	0.08	0.0779085	0.933849	1	0.97499
MC112L	0	0	0	0.046875	0.0530974	0.0503319	0.949842	1	0.973892
MC113L	0	0.00112486	0.000176449	0.00899888	0.0101237	0.00912386	0.874935	1	0.983329
MC114R	0	0.00328947	0.000515995	0.0230263	0.0353698	0.0247633	0.741344	1	0.945646
MC115L	0	0	0	0.0168539	0.0168539	0.0168539	1	1	1
MC116R	0	0.0149254	0.00585309	0.0597015	0.0746269	0.066335	0.859066	1	0.920751
MC117L	0	0.0147059	0.00576701	0.0147059	0.0294118	0.0212418	0.5	1	0.731271
MC118L	0	0	0	0.0212766	0.0212766	0.0212766	1	1	1
MC119L	0	0	0	0	0	0	nan	nan	nan
MC120L	0	0	0	0.0520833	0.0520833	0.0520833	1	1	1
MC121L	0	0.00549451	0.0015083	0.0274725	0.032967	0.0289988	0.856686	1	0.956036
MC122L	0	0	0	0.027933	0.027933	0.027933	1	1	1
MC123R	0	0.00571429	0.000573189	0.0703593	0.0746269	0.0724508	0.958244	0.991031	0.982547
MC124L	0	0.0128205	0.00201106	0.0128205	0.025641	0.0242165	1.04e+08	1	0.89883
MC125L	0	0	0	0.0438597	0.0438597	0.0438597	1	1	1
MC126R	0	0.00210084	0.000329544	0.052521	0.0546218	0.0527544	0.959925	1	0.994662
MC127R	0	0.0070922	0.00236407	0.209125	0.212928	0.210815	0.982776	1	0.991943
MC128R	0	0	0	0.00261097	0.00261097	0.00261097	1	1	1
MC129R	0	0.00171674	0.000269293	0.00343348	0.00515021	0.00362423	0.540362	1	0.936024
MC130L	0	0.00443459	0.00121734	0.199557	0.203991	0.200788	0.983463	1	0.99502
MC131L	0	0.00389864	0.00141421	0.282908	0.284872	0.283344	0.99353	1	0.997039
MC132L	0	0.00436681	0.00239746	0.19214	0.200873	0.196021	0.982117	0.990963	0.987697
MC133L	0	0.00549451	0.00234689	0.317343	0.321234	0.320171	0.989312	1	0.995437
MC134L	0	0.0141844	0.00389376	0.035461	0.0496454	0.0457053	0.701393	1	0.923655
MC135L	0	0	0	0.0495049	0.0495049	0.0495049	1	1	1
MC136L	0	0	0	0.030303	0.030303	0.030303	1	1	1
MC137L	0	0	0	0.0357143	0.0357143	0.0357143	1	1	1
MC138R	0	0	0	0.0598291	0.0598291	0.0598291	1	1	1
MC139R	0	0	0	0.0940171	0.0940171	0.0940171	1	1	1
MC140L	0	0	0	0.0240964	0.0240964	0.0240964	1	1	1
MC141R	0	0.00554017	0.00152083	0.056338	0.0640668	0.0607992	0.933764	0.988941	0.973186
MC142R	0	0	0	0.0382514	0.0382514	0.0382514	1	1	1
MC143R	0	0.0125786	0.00345295	0.0377359	0.0503145	0.0461216	0.773942	1	0.934647
MC145R	0	0	0	0.0393013	0.0393013	0.0393013	1	1	1
MC146R	0	0.00746269	0.00186923	0.095	0.105	0.0965278	0.924386	0.992129	0.981264
MC148R	0	0.153846	0.020362	0	0.163462	0.126424	-0.964139	0.951588	0.766861
MC149.1R	0	0.0952381	0.0373483	0.481928	0.522727	0.500061	0.89859	1	0.945127
MC149R	0	0	0	0.00649351	0.00649351	0.00649351	1	1	1
MC151L	0	0	0	0.126667	0.126667	0.126667	1	1	1
MC152R	0	0	0	0.0225989	0.0225989	0.0225989	1	1	1
MC153.1R	0	0	0	0.20339	0.20339	0.20339	1	1	1
MC153R	0	0	0	0.0285036	0.0285036	0.0285036	1	1	1
MC154R	0	0	0	0.0225352	0.0225352	0.0225352	1	1	1
MC155R	0	0.00892857	0.00140056	0.109325	0.109325	0.109325	0.933918	1	0.991355
MC157R	0	0.0110619	0.00173521	0.130045	0.132287	0.130543	0.945578	1	0.990828
MC158R	0	0.010989	0.00172377	0.0949721	0.106145	0.100559	0.938377	1	0.985515
MC159.1R	0	0.0175439	0.00825593	0.254386	0.27193	0.269981	0.940941	1	0.979399
MC159L	0	0	0	0.0248963	0.0248963	0.0248963	1	1	1
MC160L	0	0.0161725	0.00306538	0.13467	0.161202	0.15634	0.871402	0.986098	0.969953
MC161R	0	0.0083682	0.00303552	0.0903361	0.0945378	0.0919701	0.948155	1	0.977373
MC162R	0	0.0075188	0.00357512	0.0571429	0.0647619	0.0609524	0.911549	1	0.957161
MC163R	0	0.00806452	0.00284625	0.0629032	0.0677419	0.0664875	0.917609	1	0.97272
