# Supplementary material for: New Insights into the Evolutionary and Genomic Landscape of Molluscum Contagiosum Virus (MCV) based on Nine MCV1 and Six MCV2 Complete Genome Sequences
Source: Viruses. 2018 Oct 26;10(11):586. doi: 10.3390/v10110586 (PMC6266040; doi:10.3390/v10110586)
Supplement: Supplementary file 1 [file viruses-10-00586-s001.zip › Supplementary Tables/2018-10-24-Supplementary Table S2.xlsx]

## Sheet: mutations_prot
Data Supplement 2: MCV1 immune evasion gene -specific protein sequence variation
MCV Immune evasion gene	Substitutions	Insertions	Deletions
MC002L	L63V
MC005L	K80T
MC006L	A558Q, Q559A, Q577A, Q582R, A583P, Q595R, A596P, A607Q, Q608A, A624Q, Q625A, Q629A, A630Q, A632Q, Q633A, Q649H, A1015T	00_M1insMLATRAFPWRDRHFWICSRAPRTRAGFRRRRTASLPCSRPASSTTRFSTPALHARRRSARKRGRRERLFAGGRTVSCHGKRHWVCSRAPRRQAGFAAGGWKHATARHFRARTRKDRASRTPRFFLVLRRHCQAHAVPRTCWLPLARVQNENISPTRQGA, A576_Q577insQ, A581_Q582insQ, Q594_Q595insQARAQQAQQA, Q594_Q595insQQAQAQQAQA, Q594_Q595insPQQAQAQQAQ, Q605_Q606insQAQA, Q605_Q606insQAQQA, Q605_Q606insQAQ, Q605_Q606insQA, Q633_Q634insQAQQA, L659_V660insVHAQVQAQ	M1_E536delMTSHVGAHPYNTRFRGRCRMPSYFHDCILGNANARARTRVRSSSRSRSRSRSRSDEDTMDANAGAYSEMLREECVGAGQIGSVVASAIQSINDPMSALPSSPRSAPLPSAASVFSYSPAPASAPAAMAFSYPPAPSVDSCATALHFERKCAPSPATEPTLKSVLESALESVLESALYAPKSSHTSGSGSASESTLESAPSSAPDSALESAPGSAPESAVESVHGSAPSSVLESAPESAPDSSRESAPEFEPEHAPTSAPAAVSSCAYAEVCLQSSFVSESVYHARKDDDFAFSAAKRAALSTNISLMPANSRSPQGPLSPAMDSSGEEAFRFATSPSARGRVSSRATHSQRHGLRGAPRGTLRTAATRSATRASGLWREEEFMQLRKKA…
MC007L
MC026L
MC035R	I44V, S46L, L51S, T52P, T52A, V57L, L59R, V60T, I65M, F67L, A69V, L70F, M79T, V103S, S110A, M116T, E121D, G122S, S149N, R153K, L159F, A162V, D172E, D196A, E205K, L206I, V213I, S224T, R236S, N253H, L256S, S257H, T258R, T260E, M262T, P263H, E264A, P267L, P268D, P282S, G283A, N284G, A285T, A293S, P296H, A297L, P298L, S300P, P302Q, S304P, F306L, A307D, T308S, E311D, I312L, S314Q, R317Q, N324S, P329R,…	V57_P58insPNAAPSAAPSAM, R317_A318insTVTWAPSAENTSAP, Q667_V668insVRQQLKEMGIGPLGRQRSSGSSSDLEDVEE, Q667_V668insVRQQLKEMGLGPLGQQHGSRPDSDLEDVED, V952_Q953insR, R2101_S2102insSND, A2117_R2118insCRSSDDGSYFT	S271_T278delSADTLKNT, S286_P291delSADERP, G500_T503delGVDT, S714del, A865_G866delAG, E909del
MC053L	L7P, T12P, I30V, S35I, V36A, Q40P, L45V, D46E, I53M, V58T, R68Q, R68H, I72L, S83P, A103P, V127I
MC054L	S7R, P11H, P13L, V19F, R34K, E37D, E39T, I40L, T50M, I51V, T53Q, H62S, I66L, I69L, E72D, Q77H, D79N, S80A, S83W, R86N, H88D, H90I, I100L, S101I, T102K, D109E, A111T, V128A, L132V, P137F, E150G, N151H, A154T, T166A, S167P, P171Q, A182V, L185A, K190T, V192S, G193V, P195T, P196S, N203R, K204G, K208R, K216H, H219R, N221S, N221G, K223Q, K223R, R225K, I228L, P229Y	P183_T184insTPPGTNG, K202_N203insKKGRGNKG, K202_N203insKKG
MC056L	V316A, R372H, V373A, Q554N, W562C, M574T
MC066L
MC080R
MC132L
MC148R	R27K, D46E
MC160L	A140V, A241S, V261A, S361W	A298_G299insGADSSLVNADA
MC161R	P169L
MC162R	F46I, A142S, M168V, Q401S
Table summarizes protein sequence variation among known immune evasion genes of MCV1 that is not present among MCV2 isolates. All mutation entries are given in reference to the #1 genome (GenBank accession number: U60315).
